# Supplementary material for: Clinical and genomic features of a Listeria monocytogenes fatal case of meningitis in Madagascar
Source: Access Microbiol. 2024 Jun 27;6(6):000764.v3. doi: 10.1099/acmi.0.000764.v3 (PMC11261731; doi:10.1099/acmi.0.000764.v3)
Supplement: Supplementary Material. [file acmi-6-00764-s001.xlsx]

## Sheet: Feuil1
Accession numbers for assemblies and SRA sequences of Listeria monocytogenes isolated in Madagascar
SRA_accession	bioproject_accession	biosample_accession	organism	strain	isolation_source	collection_date	geo_loc_name	sample_type
SRR26533675	PRJNA1032442	SAMN37992658	Listeria monocytogenes	LM-80	CHU Joseph Raseta Befelatanana	2022	Madagascar	Blood culture
SRR26533674	PRJNA1032442	SAMN37992659	Listeria monocytogenes	LM-76	CHU Joseph Raseta Befelatanana	2022	Madagascar	Cerebrospinal fluid
